# Supplementary material for: Miniature battery-free epidural cortical stimulators
Source: Sci Adv. 2024 Apr 12;10(15):eadn0858. doi: 10.1126/sciadv.adn0858 (PMC11014439; doi:10.1126/sciadv.adn0858)
Supplement: Supplementary file 2 — Movies S1 and S2 [file sciadv.adn0858_movies_s1_and_s2.zip]

Archive with 2 entries (2 files):
- adn0858_movie_S1.mp4
- adn0858_movie_S2.mp4
